# Supplementary material for: Anemia in Pregnant Women and Children Aged 6 to 59 Months Living in Mozambique and Portugal: An Overview of Systematic Reviews
Source: Int J Environ Res Public Health. 2022 Apr 13;19(8):4685. doi: 10.3390/ijerph19084685 (PMC9029497; doi:10.3390/ijerph19084685)
Supplement: Supplementary file 1 [file ijerph-19-04685-s001.zip]

Archive with 2 entries (2 files):
- Supplementary file S8 anemia in pregnant women and children aged six to 59 months 01.04.2022.pdf
- Supplementary files S1-S7_Anemia in pregnant women and children aged six to 59 months April 2022 .xlsx
